# Supplementary material for: ALKBH5 regulates ovarian cancer growth via demethylating long noncoding RNA PVT1 in ovarian cancer
Source: J Cell Mol Med. 2023 Dec 14;28(2):e18066. doi: 10.1111/jcmm.18066 (PMC10826426; doi:10.1111/jcmm.18066)
Supplement: Supplementary file 1 — Figure S1 [file JCMM-28-e18066-s001.zip]

Archive with 2 entries (2 files):
- jcmm18066-sup-0001-FigureS1.jpg
- Supplementary Figure 1.docx
