# Supplementary material for: ALKBH5 regulates ovarian cancer growth via demethylating long noncoding RNA PVT1 in ovarian cancer
Source: J Cell Mol Med. 2023 Dec 14;28(2):e18066. doi: 10.1111/jcmm.18066 (PMC10826426; doi:10.1111/jcmm.18066)
Supplement: Supplementary file 2 — Figure S2 [file JCMM-28-e18066-s002.zip]

Archive with 2 entries (2 files):
- jcmm18066-sup-0002-FigureS2.jpg
- Supplementary Figure 2.docx
